# Supplementary material for: Assessing Genetic Variation among Strychnos spinosa Lam. Morphotypes Using Simple Sequence Repeat Markers
Source: Plants (Basel). 2023 Jul 28;12(15):2810. doi: 10.3390/plants12152810 (PMC10421500; doi:10.3390/plants12152810)
Supplement: Supplementary file 1 [file plants-12-02810-s001.zip]

Archive with 1 entries (1 files):
- plants-2518795-supplementary.pdf
